# Supplementary material for: Hepatic glycogen directly regulates gluconeogenesis through an AMPK/CRTC2 axis in mice
Source: J Clin Invest. 2025 Jun 2;135(11):e188363. doi: 10.1172/JCI188363 (PMC12126231; doi:10.1172/JCI188363)
Supplement: Supporting data values [file jci-135-188363-s342.xlsx]

## Sheet: Fig 1A
WT	LKO
12.951	8.48348
19.0673	8.6134
13.825	7.88054

## Sheet: Fig 1B
WT	LKO
1.025	1.38321
0.812464	0.631736
1.48506	0.736821
0.862067	0.714124
0.865653	0.937577
1.08353

## Sheet: Fig 1C
Nr4a3		WT			KO
0		0.674845	0.478691	1.84646	0.80338	1.04866	1.14796
30		1.25551	2.49501	2.0883	3.62426	3.04658	5.57378
120		60.0673	52.6351	34.5407	375.608	369.16	459.864
240		61.173	67.2452	53.0756	671.158	827.495	1090.13
Pgc1a		WT			KO
0		0.901106	0.904872	1.19402	1.0048	0.934608	1.06059
30		0.883346	0.792102	0.977601	0.862299	0.993001	1.05273
120		4.5752	3.95271	4.91493	6.78423	5.24189	7.71805
240		9.49318	15.5081	15.903	31.9316	39.459	43.3542
Pck1		WT			LKO
0		0.838655	0.82012	1.34123	1.10754	1.04852	0.843941
30		0.599801	0.70113	0.971651	0.784204	0.728005	0.722536
120		2.2404	1.62144	2.30351	3.33223	2.77989	3.52147
240		2.66446	2.84281	2.5213	3.69565	4.18286	4.78612
G6pc		WT			LKO
0		0.787847	0.738284	1.47387	1.12859	0.989142	0.882267
30		0.798618	0.605643	0.76342	0.915381	1.02864	1.87462
120		2.31502	1.77841	2.3508	5.2414	4.06528	6.81334
240		2.53495	3.80444	3.43481	4.32169	4.93068	8.54413

## Sheet: Fig 1D
	WT		LKO
0	0.974756	1.08252	0.995415	1.45196
5	85.8071	88.5494	81.4239	67.4182
15	97.3135	84.912	94.2997	68.1289

## Sheet: Fig 1E
Nr4a3		WT			LKO
0		1.37543	0.905492	0.71908	1.53945	0.870706	0.971898
10μM		158.164	163.14	282.055	413.963	286.117	321.778
100μM		205.489	259.877	176.707	346.418	297.494	280.978
1mM		43.9548	47.1027	66.9878	120.157	199.486	83.0342
Pgc1a		WT			PTG KO
0		0.970258	0.781164	1.24858	0.755213	0.846137	0.748403
10μM		23.4099	20.5079	26.7603	38.4731	28.847	33.1085
100μM		23.4958	26.7135	26.0739	40.1573	35.2307	31.7545
1mM		9.37731	11.9616	13.0888	16.3998	17.4918	13.9077
Pck1		WT			PTG KO
0		1.28308	0.590793	1.12612	1.03665	0.659661	1.01831
10μM		1.97257	2.40226	2.43379	3.55011	2.09751	3.07174
100μM		3.8833	3.77889	2.84675	3.67099	3.41054	3.68068
1mM		2.21651	1.92608	2.86084	4.35976	4.19107	3.87595
G6pc		WT			LKO
0		1.07684	0.832995	1.09017	1.12446	1.13817	1.11795
10uM		1.3663	1.08993	0.978733	1.0482	1.00909	1.01033
100uM		1.51683	1.68799	1.99533	1.99428	2.48144	2.07221
1mM		1.45809	1.94728	2.57161	2.10961	2.9937	3.82142

## Sheet: Fig 1F
	WT			LKO
Veh	1.39143	2.04469	1.89869	1.93985	1.71547	2.9404
GCG	3.68149	5.19796	4.70131	6.84602	5.7123	7.04531

## Sheet: Fig 2A
Veh	GPI
12.951	29.1757
19.0673	16.8506
13.825	26.7655
14.3709	22.558

## Sheet: Fig 2B
Nr4a3	Veh			GPI
Ctrl	0.862944	1.25866	0.878399	0.763005	0.580639	1.65636
GCG	67.2202	84.5498	42.0487	14.6929	17.4041	27.4027
Pgc1a	Veh			GPI
Ctrl	1.72842	0.632576	0.639	0.431538	0.919303	1.64916
GCG	19.8996	40.6389	15.7998	22.8758	4.33506	9.99603
Pck1	Veh			GPI
Ctrl	1.44224	0.669247	0.888509	0.541243	1.12878	1.32998
GCG	26.8687	29.3224	20.4928	3.60619	4.89507	3.40009
G6pc	Veh			GPI
Ctrl	1.52253	0.989137	1.0167	0.773147	0.826457	1.4004
GCG	4.04884	3.96578	6.3029	2.34798	1.87369	1.3138

## Sheet: Fig 2D
sgNT	sgPYGL
126.724	181.534
135.163	147.974
112.482	205.472

## Sheet: Fig 2E
Nr4a3	sgNT			sgPYGL
Veh	1.269	0.9232	0.8535	0.9309	1.0784	1.0974
cAMP	151.64	99.0751	91.4526	54.8181	75.3498	51.3358
Pgc1a	sgNT			sgPYGL
Veh	1.0482	0.973	0.9805	0.6799	0.7529	0.9082
cAMP	22.2571	19.5301	17.7361	7.2463	12.2991	13.1155
Pck1	sgNT			sgPYGL
Veh	1.0563	1.1555	0.8194	2.0036	1.4679	2.9169
cAMP	59.2351	73.7553	67.2968	30.3474	38.0929	34.4879
G6pc	sgNT			sgPYGL
Veh	1.1437	1.1633	0.7516	1.1033	0.9131	1.5746
cAMP	18.8035	23.0647	20.722	10.12	10.3743	14.3821

[truncated: 52 more sheets: Fig 2F, Fig 2G, Fig 3A, Fig 3B, Fig 3C, Fig 3D, Fig 3E, Fig 3F, Fig 3G, Fig 4C, Fig 4D, Fig 4E, Fig 4F, Fig 4G, Fig 5D, Fig 5E, Fig 6E, Fig 6H, Fig 6I, Fig S1A …]
